# Supplementary material for: Deliver CEBPE via cartilage targeting Lipid nanoparticle to block CEBPE-LTF-STAT3 positive feedback loop for efficient treatment of cartilage endplate degeneration
Source: Mater Today Bio. 2025 Jun 28;33:102027. doi: 10.1016/j.mtbio.2025.102027 (PMC12268938; doi:10.1016/j.mtbio.2025.102027)
Supplement: Multimedia component 1 — Demographic data of intervertebral disc donors. [file mmc1.xlsx]

## Sheet: Sheet1
Sample	Gender	Age（year）
Control 1	Male	40
Control 2	Male	48
Control 3	Female	46
Control 4	Female	49
Control 5	Male	45
Control 6	Female	45
Control 7	Female	40
Control 8	Male	17
Control 9	Male	36
Control 10	Male	42
Control 11	Female	35
Control 12	Male	31
Control 13	Female	42
Control 14	Female	31
Control 15	Female	45
Deg 1	Female	81
Deg 2	Female	75
Deg 3	Male	68
Deg 4	Female	64
Deg 5	Male	61
Deg 6	Male	60
Deg 7	Male	50
Deg 8	Female	49
Deg 9	Female	70
Deg 10	Male	64
Deg 11	Male	61
Deg 12	Male	50
Deg 13	Male	40
Deg 14	Male	81
Deg 15	Female	49
Control, control group；Deg, degenerative group
