# Supplementary material for: Deliver CEBPE via cartilage targeting Lipid nanoparticle to block CEBPE-LTF-STAT3 positive feedback loop for efficient treatment of cartilage endplate degeneration
Source: Mater Today Bio. 2025 Jun 28;33:102027. doi: 10.1016/j.mtbio.2025.102027 (PMC12268938; doi:10.1016/j.mtbio.2025.102027)
Supplement: Multimedia component 2 — The primer sequences. [file mmc2.xlsx]

## Sheet: Sheet1
Primers	Base sequence (5’ -3’)
H-GAPDH	sense	GGAAGCTTGTCATCAATGGAAATC
	antisense	TGATGACCCTTTTGGCTCCC
H-CEBPE	sense	CTCTTTGCCGTGAAGCCAG
	antisense	AGGTATGTGGAGGGTAGGCAA
H-Collagen II	sense	CTTGCGTCTACCCCAATCCA
	antisense	CAGCAGGCGTAGGAAGGTCA
H-MMP13	sense	AGACCCCAACCCTAAACATCC
	antisense	AAAACAGCTCCGCATCAACC
H-RUNX2	sense	CTACTATGGCACTTCGTCAGGAT
	antisense	ATCAGCGTCAACACCATCATT
H-OPN	sense	AGTTTCGCAGACCTGACATCC
	antisense	TTCCTGACTATCAATCACATCGG3
H-IL-1β	sense	TACCTGTCCTGCGTGTTGAAA
	antisense	GGTGCTGATGTACCAGTTGGG
H-TNF	sense	GCTGCACTTTGGAGTGATCG
	antisense	ATGAGGTACAGGCCCTCTGA
H-LTF	sense	GGAAAGGACAAGTCACCGAAAT
	antisense	AGTTCTGGATGGCAGTGAAGTAGC
